# Supplementary material for: Intermittent Fasting and Risk of Diabetic Retinopathy: Retrospective Data from the National Health and Nutrition Examination Survey
Source: Nutrients. 2026 May 26;18(11):1696. doi: 10.3390/nu18111696 (PMC13258044; doi:10.3390/nu18111696)
Supplement: Supplementary file 1 [file nutrients-18-01696-s001.zip]

Archive with 1 entries (1 files):
- nutrients-4327496-supplementary.pdf
